# Supplementary material for: Stereospecificity Membrane Impact of Two Catechins on Red Blood Cells
Source: Antioxidants (Basel). 2026 Mar 5;15(3):328. doi: 10.3390/antiox15030328 (PMC13024716; doi:10.3390/antiox15030328)
Supplement: Supplementary file 1 [file antioxidants-15-00328-s001.zip]

Archive with 1 entries (1 files):
- antioxidants-4173442-supplementary.pdf
